# Supplementary material for: Pituitary Hyperplasia Due to Longstanding Primary Hypothyroidism: A Case Report and Comprehensive Review of the Literature
Source: Biomedicines. 2024 Jun 19;12(6):1368. doi: 10.3390/biomedicines12061368 (PMC11202140; doi:10.3390/biomedicines12061368)
Supplement: Supplementary file 1 [file biomedicines-12-01368-s001.zip]

Archive with 1 entries (1 files):
- biomedicines-3025032-supplementary.pdf
